# Supplementary material for: Serum β2-microglobulin levels in Coronavirus disease 2019 (Covid-19): Another prognosticator of disease severity?
Source: PLoS One. 2021 Mar 1;16(3):e0247758. doi: 10.1371/journal.pone.0247758 (PMC7920360; doi:10.1371/journal.pone.0247758)
Supplement: S1 File — Clinical, laboratory and radiographic data were handled via the electronic medical records system (PowerChart; Cerner, USA), and included participants‘ demographic details, vital signs, admission notes with chief complaint(s), history of present illness, previous diagnoses, medications, laboratory tests, radiography, and progress notes. These data were extracted from the electronic medical records, deposited and further processed using REDCap. Within this project, each participant patient was assigned a unique research-specific ID number that was password-protected and accessible to one of the investigators (R.S.A). Data were exported from REDCap into a Microsoft Excel spreadsheet as “Raw Covid Data”. With regard to age-sex matched uninfected controls only laboratory data were extracted from electronic medical records and entered separetely into the Excel spreadsheet as”Raw Control Data”. “Raw Covid Data” and “Raw Control Data” were used for statistical analysis. (XLSX) [file pone.0247758.s001.xlsx]

## Sheet: Creatinine Function
	Height	Weight	Creatinine (μmol/L)	MRN	Beta 2 (QC)	BMI
1	175	84	68	5248624	5.2	27.4286					μ
2	160	67.4	104	131358	6.24	26.3281
3	164	82	68	111724	2.53	30.4878
4	160	93	103	134009	4.62	36.3281
5	170	91	112	493273	4.31	31.4879
6	160	69.6	53	438152	1.51	27.1875
7	163	53.9	53	286021	2.59	20.2868
8	176	82	78	528560	2.07	26.4721
9	165	75	60	103899	1.63	27.5482
10	158	79.5	58	111226	3.51	31.8459
11	158	71	66	213160	2.76	28.441
12	153	69	67	150180	2.21	29.4758
13	151	77.4	66	258840	2.52	33.9459
14	163.2	90.7	26	5259766	2.62	34.0539
15	185	102	104	436636	2.68	29.8028
16	179	92.1	72	216975	3.27	28.7444
17	187	113.7	91	444818	2.15	32.5145
18	168	55	133	53797	8.9	19.487
19	173	69	50	5331477	2.79	23.0546
20	163	73	56	469439	1.91	27.4756
21	178	75	81	267632	1.94	23.6713
22	163	62	65	304379	2.32	23.3355
23	154	77.6	73	5139515	5.33	32.7205
24	156	57	59	178921	2.21	23.4221
25		74	33	5331540	2.33	N/A
26	167	64	58	125457	3.69	22.9481
27	155	73	64	103257	4.55	30.385
28	182	91.4	100	441017	1.63	27.5933
29	158	65.2	57	5091709	2.34	26.1176
30	158	52.1	45	351631	1.16	20.8701
31	157	62	49	481762	2.64	25.1532
32	136	65.5	49	47296	5.3	35.4131
33	172	78	81	5143365	3.05	26.3656
34	152	64	81	296950	6.11	27.7008

## Sheet: Raw Covid Data
	age	Gender	Nationality	Diabetes	Hypertension	COPD	CoronaryArteryDisease	HeartFailure	Atrial fib	Dyslipidaemia	ChronicKidneyDis	PeripheralVD	CVD	Other	Temperature	HR	BP	RR	O2sat	Hbgl	Plt10E9l	WBC10E9l	CD3	CD4	CD8	CD19	NK	Lymphocytes	Ferritin	Ddimer	Beta2microglobulin	CRP	ChestxrayAbnormal	ICU	lengthofstay	stillinhospital	Died	SeriousDisease	filter_$	presentation___asymptomatic	presentation___Fever	presentation___Cough-dry	presentation___Cough-productive	presentation___Hemoptysis	presentation___SOB	presentation___Chest pain	presentation___rhinorrhea	presentation___Sore throat	presentation___Ear pain
1	54	1	Saudi	1	1	0	0	0	0	0	0	0	0	colorectal cancer in remission and renal transplant	36.6	81	116/73	19	0.95	149	272	10.51	908	559	321	76	396	2430	29.3	#NULL!	5.2	19.3	1	0	19	1	0	1	1	0	1	1	1	0	0	0	0	0	0
2	71	1	Saudi	1	1	1	1	1	1	1	0	0	0		37.3	70	123/70	20	0.94	11.4	161	8.26	451	295	151	1427	97	2090	207	0.69	6.24	27.8	1	1	5.3	0	1	1	1	0	0	1	0	0	0	0	1	0	0
3	61	2	Saudi	0	1	0	0	0	0	0	0	0	0		37.4	101	130/72	20	0.95	136	121	5.51	1099	772	331	185	296	1730	184	0.14	2.53	70.2	0	0	17	1	0	0	1	0	1	1	0	0	1	0	0	0	0
4	73	1	Saudi	0	0	1	1	0	0	0	0	0	0		37.9	70	112/70	28	0.95	125	158	6.69	685	414	232	87	134	1330	495	1.43	4.62	35.7999	0	1	22	0	0	1	1	0	1	1	0	0	0	0	0	0	0
5	84	1	Saudi	0	1	0	1	1	1	1	0	0	1		36.5	80	130/68	18	0.96	144	152	5.25	1445	547	812	64	286	1820	173	0.14	4.31	15.5	0	1	24	1	0	1	1	1	0	0	0	0	0	0	0	0	0
6	21	2	Saudi	0	0	0	0	0	0	0	0	0	0		36.7	83	121/86	18	0.95	124	294	3.58	#NULL!	#NULL!	#NULL!	#NULL!	#NULL!	1580	83.8	#NULL!	1.51	1.4	0	0	8	0	0	0	1	0	1	1	0	0	1	0	0	1	0
7	29	2	Saudi	0	0	0	0	0	0	0	0	0	0		#NULL!	#NULL!		#NULL!	#NULL!	143	196	4.07	1293	738	514	294	104	1800	#NULL!	0.14	2.59	0.7	0	0	23	1	0	0	1	0	0	1	0	0	0	0	1	1	0
8	22	1	Saudi	0	0	0	0	0	0	0	0	0	0		36.9	72	121/75	20	0.97	155	248	4.85	1620	849	635	80	165	1660	95.7	0.29	2.07	2.7	1	0	15	0	0	1	1	0	1	1	0	0	0	0	1	1	0
9	66	2	Saudi	0	1	0	0	0	0	0	0	0	0	hypothyroidism	36.7	61	137/83	20	1	115	232	5.87	#NULL!	#NULL!	#NULL!	#NULL!	#NULL!	2550	17.6	0.14	1.63	12.9	0	0	12	0	0	0	1	0	0	0	0	0	0	0	0	0	0
10	63	2	Saudi	0	0	0	0	0	0	1	#NULL!	#NULL!	#NULL!		37.8	88	124/74	22	0.97	138	146	4.59	932	518	398	123	104	1090	395	#NULL!	3.51	20.3	1	0	14	0	0	1	1	0	1	1	0	0	0	0	0	0	0
11	42	2	Saudi	0	0	0	0	0	0	0	0	0	0		37.7	96	135/83	20	0.98	154	145	4.76	740	444	302	68	116	870	815	0.57	2.76	10.6	0	0	17	0	0	0	1	0	1	1	0	0	0	0	0	0	0
12	42	2	Saudi	0	0	0	0	0	0	0	0	0	0		36.9	64	108/61	20	1	120	369	7.87	2398	1306	1041	364	42	3640	57.9	1.96	2.21	1.1	0	0	16	0	0	0	1	0	1	1	0	0	0	0	1	0	0
13	65	2	Saudi	0	0	0	0	0	0	0	0	0	0		36.6	104	124/82	20	0.98	132	364	5.9	1440	1170	259	364	239	1870	66.9	0.47	2.52	2.9	0	0	8	0	0	0	1	0	1	1	0	0	0	0	0	1	0
14	59	2	Saudi	1	1	0	0	0	0	0	0	0	0	ALL in remission	37.5	112	139/87	20	0.94	135	148	3.73	933	606	322	63	124	1110	463	0.49	2.62	6.1	1	0	11.4	1	0	1	1	0	1	1	0	0	0	0	0	1	0
15	21	1	Saudi	0	0	0	0	0	0	0	0	0	0		37.2	78	117/70	20	1	158	170	6.21	874	514	273	160	213	600	469	0.28	2.68	5.9	0	0	23	0	0	0	1	0	0	1	0	0	0	0	1	1	0
16	79	1	Saudi	0	1	0	0	0	1	0	0	0	0		37.5	88	158/88	20	0.96	131	115	3.83	819	358	454	58	204	940	233	0.37	3.27	67.9	0	0	16	1	0	0	1	0	1	1	0	0	0	0	0	0	0
17	21	1	Saudi	0	0	0	0	0	0	0	0	0	0		36.6	80	140/99	20	1	131	210	4.57	1502	872	496	224	9	1940	247	0.39	2.15	11.8	1	0	11	0	0	1	1	0	0	0	0	0	0	0	0	0	0
18	90	1	Saudi	1	1	0	0	0	0	0	0	0	0		38.2	107	147/70	24	0.88	155	110	8.46	1163	881	275	54	73	1210	387	2.44	8.9	253.3	1	1	11	0	1	1	1	0	1	1	1	0	0	0	0	0	1
19	58	2	Switzerland	0	1	0	0	0	0	0	0	0	0		37.4	80	163/108	20	0.95	148	162	4.24	1239	876	382	137	229	1810	659	0.33	2.79	4.3	1	0	11.8	0	0	1	1	0	1	0	0	0	0	0	0	0	0
20	20	2	Saudi	0	0	0	0	0	0	0	0	0	0		36.8	82	122/59	20	0.96	139	183	7.85	2657	1445	1179	256	170	3110	37	0.32	1.91	0.1	0	0	10.5	0	0	0	1	0	0	0	0	0	0	0	1	1	0
21	30	1	Saudi	0	0	0	0	0	0	0	0	0	0		37.8	60	117/67	20	0.98	160	135	3.2	1374	586	734	108	118	1270	374	0.32	1.94	3.2	0	0	20	0	0	0	1	0	1	0	0	0	0	0	0	0	0
22	28	2	Saudi	0	0	0	0	0	0	0	0	0	0		36.8	96	107/74	20	0.98	124	172	4	1190	805	325	132	113	1470	13.9	0.28	2.32	0.3	0	0	16	0	0	0	1	0	1	0	0	0	0	0	1	1	0
23	76	2	Saudi	0	1	0	0	0	0	1	0	0	0		38.1	71	136/83	20	1	120	212	4.67	848	462	386	234	217	1370	186	0.14	5.33	4.5	1	0	20	0	0	1	1	0	1	1	0	0	0	0	0	0	0
24	37	2	Saudi	0	0	0	0	0	0	0	0	0	0		36.8	101	91/66	20	0.97	152	189	3.65	1668	981	616	467	185	2470	738	0.31	2.21	0.3	0	0	12	0	0	0	1	0	1	1	0	0	0	0	1	1	0
25	33	2	Saudi	0	0	0	0	0	0	0	0	0	0		37	108	121/75	20	0.96	121	252	5.06	919	702	212	118	86	830	44.5	#NULL!	2.33	48.4	1	0	20	1	0	1	1	0	1	1	0	0	0	0	0	0	0
26	42	2	Saudi	0	0	0	0	0	0	0	0	0	0	hodgkin's lymphoma	36.8	69	117/74	20	0.96	131	173	2.86	1663	876	678	111	157	1560	55.4	0.28	3.69	#NULL!	0	0	16	0	0	0	1	0	0	0	0	0	0	0	0	1	0
27	67	2	Saudi	1	0	0	0	0	0	0	0	0	0		36.6	70	129/63	22	0.96	133	231	5.2	862	526	345	106	155	760	238	0.67	4.55	55.5	1	0	17	0	0	1	1	0	1	1	0	0	0	0	1	1	0
28	21	1	Saudi	0	0	0	0	0	0	0	0	0	0		36.7	90	118/77	18	0.98	15	306	8.06	1330	774	505	370	135	2780	165	0.28	1.63	1.4	0	0	9	0	0	0	1	0	0	1	1	0	0	0	1	1	0
29	27	2	Saudi	0	0	0	0	0	0	0	0	0	0		37.9	75	102/67	20	0.99	126	186	3.72	537	382	134	72	66	680	37.6	0.54	2.34	2.2	0	0	18	0	0	0	1	0	1	0	0	0	0	0	1	0	0
30	25	2	Saudi	0	0	0	0	0	0	0	0	0	0		36.6	85	105/71	20	1	137	193	4.4	#NULL!	#NULL!	#NULL!	#NULL!	#NULL!	1690	61	0.29	1.16	0.2	0	0	12	0	0	0	1	0	0	1	0	0	1	0	1	0	0
31	41	2	Saudi	0	0	0	0	0	0	0	0	0	0		36.7	82	107/69	20	0.97	92	293	6.18	617	407	191	57	83	840	4.2	0.38	2.64	3	0	0	14	0	0	0	1	0	1	0	0	0	0	0	0	1	1
32	78	2	Saudi	0	1	0	0	1	0	0	0	0	0		37.3	81	117/82	20	0.93	123	179	3.47	860	538	318	132	57	1080	106	1.04	5.3	3.3	0	0	6	1	0	0	1	0	1	1	1	0	0	0	0	0	0
33	43	1	Ireland	0	0	0	0	0	0	0	0	0	0		36.6	82	125/89	20	0.98	150	183	2.27	783	556	199	64	347	1370	390	0.34	3.05	2.7	0	0	15.1	1	0	0	1	0	0	1	0	0	0	0	0	1	0
34	50	2	Saudi	1	1	0	0	0	0	1	0	0	#NULL!		38	81	125/85	20	0.95	107	250	5.84	#NULL!	#NULL!	#NULL!	#NULL!	#NULL!	1440	30.5	0.34	6.11	40.2	0	0	4.6	1	0	0	1	0	1	0	0	0	0	0	0	0	0
[truncated: 46 more columns]

## Sheet:  Raw Control Data
age		WBC 10E9/l A	Lymphocyte absolute 10E9/l	CD3	CD4	CD8	CD4/CD8	CD19	NK	NK%	Ferritin	D-dimer	beta2	LD	creatinine	crp	CKD Epi Gender	CKD Epi Alpha	CKD Epi Kappa	CKD EPI Race	CKD EPI
27	f	5.23	2	1621	799	675	1.1837	290	214	10	17.4	0.27	1.83	230	48	3.6	1.018	-0.329	0.7	1	129.135
29	f	4.02	2.41	1868	1138	638	1.78	229	197	9	11.7	0.27	1.35	NA	46	1.1	1.018	-0.329	0.7	1	129.129
28	f	4.44	2.31	1761	1169	520	2.25	246	181	8	26.9	0.27	1.43	148	48	4.6	1.018	-0.329	0.7	1	128.231
33	f	4	1.36	1045	651	357	1.82	108	198	14	27.7	0.32	1.64	180	60	2.5	1.018	-0.329	0.7	1	115.042
37	f	8.49	2.7	2199	1391	759	1.83	348	184	7	70.4	0.27	1.7	NA	49	1.36	1.018	-0.329	0.7	1	119.561
20	f	3.56	2.11	1552	991	464	2.14	178	284	14	53.1	0.27	1.29	160	54	0.8	1.018	-0.329	0.7	1	130.487
21	f	5.56	2.69	2419	1610	799	2.02	315	188	6	10.7	0.27	1.27	125	54	0.2	1.018	-0.329	0.7	1	129.574
25	f	7.33	3.63	2699	1461	1061	1.38	543	329	9	14.8	0.27	1.27	137	58	8.8	1.018	-0.329	0.7	1	123.057
41	f	7.89	2.61	2343	1541	781	1.97	220	79	3	182	0.27	1.55	200	63	17	1.018	-0.329	0.7	1	105.447
42	f	6.12	1.86	1407	921	385	2.39	304	165	9	19	0.39	1.78	190	51	16	1.018	-0.329	0.7	1	113.925
42	f	6.17	2.2	1856	1313	416	3.16	189	255	11	82	0.38	1.55	98	57	0.8	1.018	-0.329	0.7	1	109.832
42	f	7.56	2.09	1682	1045	598	1.75	199	282	13	33	0.28	1.67	134	57	0.5	1.018	-0.329	0.7	1	109.832
50	f	7.69	3.17	2417	1752	665	2.63	599	291	9	324	0.28	1.84	203	57	1.3	1.018	-0.329	0.7	1	103.83
58	f	6.12	2.15	1781	975	733	1.33	226	266	12	57	0.27	1.74	218	45	0.2	1.018	-0.329	0.7	1	106.094
59	f	6.28	2.67	1966	1333	521	2.56	428	441	15	47	0.41	1.9	250	71	3.8	1.018	-0.329	0.7	1	80.4179
61	f	12.34	3.58	2708	2080	616	3.38	528	583	15	51	0.27	2.43	195	73	5.8	1.018	-0.329	0.7	1	76.6771
63	f	7.65	2.46	1908	1057	888	1.19	346	139	6	35.8	0.27	2.08	197	67	0.2	1.018	-0.329	0.7	1	83.8681
65	f	3.77	0.7	572	400	137	2.92	98	63	9	853	0.36	2.2	648	78	8.7	1.018	-0.329	0.7	1	68.8141
66	f	6.97	0.87	547	249	205	1.21	182	84	10	279	0.41	2.52	394	77	35	1.018	-0.329	0.7	1	69.4067
67	f	6.58	3.1	2421	934	1502	0.62	292	347	11	19	0.52	2.16	233	51	2.4	1.018	-0.329	0.7	1	95.5763
76	f	6.71	1.65	1256	950	325	2.92	250	174	10	19.3	0.75	2.34	NA	60	1.4	1.018	-0.329	0.7	1	85.0496
78	f	6.68	2.69	1982	1065	881	1.21	179	142	6	227	0.31	2.19	136	55	1.8	1.018	-0.329	0.7	1	86.2985
21	M	6.03	2.22	1734	804	859	0.94	278	101	5	206	0.27	1.97	86	59	0.8	1	-0.411	0.9	1	137.63
21	M	4.94	2.57	1765	1087	563	1.93	301	442	18	217	0.27	1.06	186	62	0.3	1	-0.411	0.9	1	134.852
21	M	5.65	1.9	1371	777	556	1.4	202	187	11	301	0.27	1.38	184	78	1	1	-0.411	0.9	1	122.71
22	M	6.33	1.96	1467	962	456	2.11	461	81	4	301	0.27	1.73	225	90	1.4	1	-0.411	0.9	1	104.215
30	M	5.42	2.4	2145	1105	1007	1.1	264	233	9	216	0.61	1.8	NA	79	4.1	1	-0.411	0.9	1	114.591
43	M	4.13	1.32	1154	722	412	1.75	44	78	6	100	0.3	3.1	148	89	0.7	1	-0.411	0.9	1	91.1447
54	M	8.13	2.43	1718	900	759	1.19	445	356	14	176	0.27	1.87	294	80	6	1	-0.411	0.9	1	95.9732
71	M	7.47	2.46	1860	1485	396	3.75	338	240	10	160	0.27	2.33	190	89	1.8	1	-0.411	0.9	1	74.8705
73	M	10.6	3.03	2269	1465	1275	1.15	33	666	22	58.6	0.43	3.71	238	53	5.9	1	-0.411	0.9	1	99.8195
84	M	4.84	1.83	1290	872	327	2.67	141	365	20	191	0.83	2.99	310	76	3.7	1	-0.411	0.9	1	79.6746
79	M	6.74	2.36	1816	753	1008	0.75	298	135	6	33.9	2.52	2.6	219	83	3.7	1	-0.411	0.9	1	77.0108
90	M	12.51	1.63	1443	755	692	1.09	177	129	7	224	2.12	3.14	368	40	33.3	1	-0.411	0.9	1	99.4451
																			0.770588
