# Supplementary material for: Serum β2-microglobulin levels in Coronavirus disease 2019 (Covid-19): Another prognosticator of disease severity?
Source: PLoS One. 2021 Mar 1;16(3):e0247758. doi: 10.1371/journal.pone.0247758 (PMC7920360; doi:10.1371/journal.pone.0247758)
Supplement: S1 Table — Demographic data, comorbidities, symptoms at presentation and medications are shown for each patient enrolled in the study. (XLSX) [file pone.0247758.s002.xlsx]

## Sheet: Individual COVID Data
S2 Table1. Individual COVID-19 Patient Information
Patient No	1	2	3	4	5	6	7	8	9	10	11	12	13	14	15	16	17	18	19	20	21	22	23	24	25	26	27	28	29	30	31	32	33	34
Demographics
Nationalitya	S	S	S	S	S	S	S	S	S	S	S	S	S	S	S	S	S	S	+	S	S	S	S	S	S	S	S	S	S	S	S	S	I	S
Age	54	71	61	73	84	21	29	22	66	63	42	42	65	59	21	79	21	90	58	20	30	28	76	37	33	42	67	21	27	25	41	78	43	50
Gender	M	M	F	M	M	F	F	M	F	F	F	F	F	F	M	M	M	M	F	F	M	F	F	F	F	F	F	M	F	F	F	F	M	F
(M)ild, (Mo)derate or (S)evere/Critical Disease	S	S	Mo	S	S	M	Mo	Mo	M	Mo	M	M	M	Mo	M	M	M	S	Mo	M	M	M	Mo	M	Mo	M	Mo	M	M	M	M	Mo	Mo	Mo
Comorbidities
Diabetes	•	•												•				•									•							•
Hypertension	•	•	•		•				•					•		•		•	•				•									•		•
COPD		•		•
Coronary Artery Disease		•		•	•
Heart Failure		•			•																											•
Atrial fibrillation		•			•											•
Dyslipidaemia		•			•					•													•											•
Cerebrovascular Disease					•
Otherb	•								•					•												•
Symptoms at presentation
Asymptomatic					•
Fever	•		•	•		•		•		•	•	•	•	•		•		•	•		•	•	•	•	•		•		•		•	•		•
Dry cough	•	•	•	•		•	•	•		•	•	•	•	•	•	•		•					•	•	•		•	•		•		•	•
Productive cough	•																	•										•				•
Dyspnea			•			•																								•
Rhinorrhea		•					•	•				•			•					•		•		•			•	•	•	•
Sore throat						•	•	•					•	•	•					•		•		•		•	•	•			•		•
Ear pain																		•													•
Anosmia									•				•						•		•						•
Loss of taste																			•		•
Fatigue				•						•			•			•		•			•						•		•	•		•
Myalgia																						•
Anorexia													•														•
Nausea			•
Vomiting	•
Diarrhea			•				•			•				•										•
Abdominal pain			•
Headache	•						•					•		•			•					•					•
Severe headache			•
Syncope				•
Seizure				•
Rash																																	•
Medications
Anticoagulantc		R			W											A
ACEI/ARBd		L		V	R											P		L					Lo											Lo
Diuretic		•		•	•																											•
Beta-Blocker		•	•	•	•											•		•											•			•
Immunosuppressante	T													I
Oral Hypoglycemic	•	•												•													•							•
Antiepileptic					•
Antidepressantf																								E							P			P
Otherg	•	•	•	•					•	•	•	•				•			•	•			•			•	•					•	•	•
aNationality= (S)audi, (+)Swiss, (I)rish
bColorectal cancer (remission), Renal transplant, Acute Lymphocytic Leukemia (remission), Hodgkin's Lymphoma, Hypothyroidism
cAnticoagulant= (A)pixaban, (R)ivaroxaban, (W)arfarin
dACEI/ARB= (L)isinopril, (P)erindopril, (R)amipiril, (Lo)sartan, (V)alsartan
eImmunosuppressant= (I)matinib, (T)acrolimus
fAntidepressants= (E)scitalopram, (P)aroxetine
gAmiodarone, Amlodipine (3), Atorvastatin (3), Flecainide, Levothyroxine, Monteleukast (2), Prednisone, Seretide (7)
